# Supplementary material for: Effects of E-Liquids and Their Aerosols on Biofilm Formation and Growth of Oral Commensal Streptococcal Communities: Effect of Cinnamon and Menthol Flavors
Source: Dent J (Basel). 2024 Jul 23;12(8):232. doi: 10.3390/dj12080232 (PMC11353068; doi:10.3390/dj12080232)
Supplement: Supplementary file 1 [file dentistry-12-00232-s001.zip]

Archive with 2 entries (2 files):
- File S1.pdf
- File S2 Vaping Parameters.xlsx
