# Supplementary material for: Effects of E-Liquids and Their Aerosols on Biofilm Formation and Growth of Oral Commensal Streptococcal Communities: Effect of Cinnamon and Menthol Flavors
Source: Dent J (Basel). 2024 Jul 23;12(8):232. doi: 10.3390/dj12080232 (PMC11353068; doi:10.3390/dj12080232)
Supplement: Supplementary file 1 [file dentistry-12-00232-s001.zip › File S2 Vaping Parameters.xlsx]

## Sheet: Nicotine Recovery
		Vaping Parameters							Nicotine (µg/ml) Recovered										Nicotine (µg/ml) Recovered
									Puff #		well 1	well 2	well 3	Mean	S.D.	S.E			Puff #		well 1	well 2	well 3	Mean	S.D.	S.E
Puff Duration					3 s				25		0.33312	0.25357	0.3235	0.303397	0.0434184	0.0250676			25		0.33441	0.369793	0.417627	0.373943	0.0417633	0.024112
									50		0.92794	1.4752	1.31762	1.24025	0.281714	0.162647			50		1.3741	1.5495	1.5975	1.50703	0.117598	0.0678953
Interpuff Duration					27 s				100		4.85996	4.92621	4.97347	4.91988	0.0570191	0.03292			100		4.46739	4.68142	4.40766	4.51882	0.143948	0.0831082
Puff Cycle					30 s				Nicotine (mg) recovered@										Nicotine (mg) recovered@
									Puff #		well 1	well 2	well 3	Mean	S.D.	S.E			Puff #		well 1	well 2	well 3	Mean	S.D.	S.E
Puff Volume					55 ml				25		0.0033312	0.0025357	0.003235	0.00303397	0.000434184	0.000250676			25		0.0033441	0.00369793	0.00417627	0.00373943	0.000417633	0.00024112
									50		0.0092794	0.014752	0.0131762	0.0124025	0.00281714	0.00162647			50		0.013741	0.015495	0.015975	0.0150703	0.00117598	0.000678953
Puff Flow Rate					1100 ml/minute				100		0.0485996	0.0492621	0.0497347	0.0491988	0.000570191	0.0003292			100		0.0446739	0.0468142	0.0440766	0.0451882	0.00143948	0.000831082
Voltage					4.2 V				Percent Recovery#										Percent Recovery#
									Puff #		well 1	well 2	well 3	Mean	S.D.	S.E			Puff #		well 1	well 2	well 3	Mean	S.D.	S.E
Milliampere-hour					~ 250 mAh				25		0.16656	0.126785	0.16175	0.151698	0.0217092	0.0125338			25		0.167205	0.184897	0.208813	0.186972	0.0208816	0.012056
									50		0.231985	0.3688	0.329405	0.310063	0.0704284	0.0406619			50		0.343525	0.387374	0.399375	0.376758	0.0293995	0.0169738
Resistance					2.0 Ω				100		0.607495	0.615776	0.621684	0.614985	0.00712739	0.004115			100		0.558424	0.585178	0.550957	0.564853	0.0179935	0.0103885
Power					8.8 Watts
									Nicotine (µg/ml) Recovered
Density of Pg/Vg = mass/volume					1.18 g/mL (Palazzolo et al. 2021)				Puff #		well 1	well 2	well 3	Mean	S.D.	S.E
									25		0.24289	0.39604	0.49549	0.37814	0.127248	0.0734665
Mean Mass of cartridge and Pg/Vg					5.49 g				50		1.52226	1.58417	1.44648	1.51764	0.0689613	0.0398148
									100		5.51296	5.59541	5.43901	5.51579	0.0782385	0.045171
Mean Mass of cartridge and Pg/Vg after 100 puffs					5.02 g
									Nicotine (mg) recovered@
Mean Volume Vaporized after 100 puffs = Mass/Density					0.40 mL				Puff #		well 1	well 2	well 3	Mean	S.D.	S.E
									25		0.0024289	0.0039604	0.0049549	0.0037814	0.00127248	0.000734665
Mean Vaporization Volume/puff					4.0 µL/puff				50		0.0152226	0.0158417	0.0144648	0.0151764	0.000689613	0.000398148
									100		0.0551296	0.0559541	0.0543901	0.0551579	0.000782385	0.00045171
Initial concentration of Nicotine in E-liquid					20 mg/ml
									Percent Recovery#
									Puff #		well 1	well 2	well 3	Mean	S.D.	S.E
Conversion Factor from µg to mg					1000				25		0.121445	0.19802	0.247745	0.18907	0.0636239	0.0367333
Dilution Factor for occupied wells					10 mL				50		0.380565	0.396043	0.36162	0.379409	0.0172403	0.00995371
									100		0.68912	0.699426	0.679876	0.689474	0.00977981	0.00564638
@ = (Nicotine recovered µg / conversion factor)* Dilution Factor
# = (Nicotine mg recovered / nicotine mg in X puffs) * 100									Nicotine (µg/ml) Recovered
									Puff #		well 1	well 2	well 3	Mean	S.D.	S.E
									25		0.42722	0.45977	0.43389	0.440293	0.0171938	0.00992686
									50		1.6721	1.58912	2.0284	1.76321	0.233382	0.134743
									100		3.02926	3.52265	2.81049	3.1208	0.364798	0.210616
		20,000 ug/ml nicotine in cartridge
									Nicotine (mg) recovered@
		4 ul volume vaporized per puff with 80 ug nicotine per puff							Puff #		well 1	well 2	well 3	Mean	S.D.	S.E
		(see sheet3: vaporization per puff)							25		0.0042722	0.0045977	0.0043389	0.00440293	0.000171938	9.92686e-05
		25 puffs = 2 mg nicotine in chamber							50		0.016721	0.0158912	0.020284	0.0176321	0.00233382	0.00134743
		50 puffs = 4 mg nicotine in chamber							100		0.0302926	0.0352265	0.0281049	0.031208	0.00364798	0.00210616
		100 puffs = 8 mg nicotine in chamber
									Percent Recovery#
									Puff #		well 1	well 2	well 3	Mean	S.D.	S.E
									25		0.21361	0.229885	0.216945	0.220147	0.00859691	0.00496343
		Nicotine Flow into chamber is 1.45 ug/puff/ml							50		0.418025	0.39728	0.5071	0.440802	0.0583454	0.0336858
		Chamber has volume of 5400 mL							100		0.378657	0.440331	0.351311	0.3901	0.0455998	0.026327
		Volume of three six-well plates = 60 ml
		Volume of nine filled wells = 90 ml (10 ml/well)
		Available volume in Chamber = 5250 ml
		Three Six-well Plates inside Chamber
		10 mL BHI in 9 wells (3 wells filled per plate)
		Percent Recovery = Nicotine (mg) recovered from wells / nicotine (mg) inside chamber

## Sheet: Std Curve Stats
Best-fit values						Retension Times				Mean	SD	SEM
Slope	26.73 ± 0.8036					3.125 µg/mL	9.867	9.84	9.835	9.84733	0.0172143	0.0099387
Y-intercept when X=0.0	9.851 ± 20.74					6.25 µg/mL	9.786	9.744	9.759	9.763	0.0212838	0.0122882
X-intercept when Y=0.0	-0.3685					12.5 µg/mL	9.621	9.636	9.624	9.627	0.00793725	0.00458258
1/slope	0.03741					25 µg/mL	9.473	9.478	9.483	9.478	0.005	0.00288675
95% Confidence Intervals						50 µg/mL	9.187	9.332	9.365	9.29467	0.0946907	0.0546697
Slope	25.00 to 28.47
Y-intercept when X=0.0	-34.94 to 54.64					Aera Under the Curve				Mean	SD	SEM
X-intercept when Y=0.0	-2.151 to 1.247					3.125 µg/mL	80.811	86.972	87.865	85.216	3.84088	2.21753
Goodness of Fit						6.25 µg/mL	164.027	173.93	174.484	170.814	5.88395	3.3971
R square	0.9884					12.5 µg/mL	338.03	334.977	347.148	340.052	6.33235	3.65598
Sy.x	53.06					25 µg/mL	713.535	723.905	693.129	710.19	15.6584	9.04035
Is slope significantly non-zero?						50 µg/mL	1383.07	1426.27	1189.06	1332.8	126.345	72.9455
F	1107
DFn, DFd	1.000, 13.00					Measured Concentration				Mean	SD	SEM
P value	< 0.0001					3.125 µg/mL	2.65434	2.88481	2.91822	2.81912	0.143681	0.0829542
Deviation from zero?	Significant					6.25 µg/mL	5.76712	6.13755	6.15828	6.02098	0.220096	0.127073
Data						12.5 µg/mL	12.2759	12.1617	12.617	12.3515	0.236869	0.136756
Number of X values	5					25 µg/mL	26.3221	26.71	25.5588	26.197	0.585717	0.338164
Maximum number of Y replicates	3					50 µg/mL	51.3667	52.9829	44.1095	49.4864	4.72609	2.72861
Total number of values	15
Number of missing values	35					% Deviation from Injected Concentrations
						3.125	2.81912	9.78805
						6.25	6.02098	3.66427
Standard concentrations of nicotine were prepared in BHI.						12.5	12.3515	1.18765
						25	26.197	-4.78796
						50	49.4864	1.02727
						Limits of Detection and Quantitation
						2.81912	85.216	0.000246277			LOD =	3.04005e-05
						6.02098	170.814
						12.3515	340.052	26.7336			LOQ =	9.21228e-05
						26.197	710.19
						49.4864	1332.8

## Sheet: Vaporization per puff
		Weight of tank before and after 25, 50 and 100 puffs
Weight of Empty
Cartridge (g)		4.1367							4.1485							4.1975
Fill Cartridge with E-Liquid and Weigh before and after puffing.
		Weight (g)	Weight (g)	Difference					Weight (g)	Weight (g)	Difference					Weight (g)	Weight (g)	Difference
		Before	After 25 puffs						Before	After 50 puffs						Before	After 100 puffs
Trial 1		5.5849	5.4626	0.1223					5.5849	5.3367	0.2482					5.5849	5.0922	0.4927
Trial 2		5.6378	5.5344	0.1034					5.6378	5.4082	0.2296					5.6378	5.1727	0.4651
Trial 3		5.2345	5.111	0.1235					5.2345	4.9967	0.2378					5.2345	4.7843	0.4502
Mean		5.48573	5.36933	0.1164					5.48573	5.2472	0.238533					5.48573	5.0164	0.469333
SD		0.219176	0.226585	0.0112743					0.219176	0.219865	0.00932166					0.219176	0.204995	0.0215639
SE		0.126541	0.130819	0.00650922					0.126541	0.126939	0.00538186					0.126541	0.118354	0.0124499
		E-liquid density = 1.18 g/mL
		Volume (ml) Vaporized after 25, 50 and 100 puffs = weight/density
Trial 1				0.103644							0.210339							0.417542
Trial 2				0.0876271							0.194576							0.394153
Trial 3				0.104661							0.201525							0.381525
Mean				0.0986441							0.202147							0.39774
SD				0.0095545							0.00789971							0.0182745
SE				0.00551629							0.0045609							0.0105508
				Volume (ml) Vaporized per puff
Trial 1				0.00414576							0.00420678							0.00417542
Trial 2				0.00350508							0.00389153							0.00394153
Trial 3				0.00418644							0.00403051							0.00381525
Mean				0.00394576							0.00404294							0.0039774
SD				0.00038218							0.000157994							0.000182745
SE				0.000220652							9.1218e-05							0.000105508
